# Supplementary material for: A Bayesian network approach incorporating imputation of missing data enables exploratory analysis of complex causal biological relationships
Source: PLoS Genet. 2021 Sep 29;17(9):e1009811. doi: 10.1371/journal.pgen.1009811 (PMC8504979; doi:10.1371/journal.pgen.1009811)
Supplement: S1 Spreadsheet — (XLSX) [file pgen.1009811.s009.xlsx]

## Sheet: fig1(a)
beta	Reduced		beta	Full		beta	Random		beta	EM		beta	Imputed		beta	Imputed CT		beta	Mean		beta	All NN		beta	MICE
0	0		0	0		0	0		0	0		0	0		0	0.003		0	0		0	0.126		0	0.195
0.1	0.018		0.1	0.528		0.1	0		0.1	0.005		0.1	0		0.1	0.038		0.1	0.002		0.1	0.317		0.1	0.323
0.2	0.307		0.2	0.815		0.2	0.001		0.2	0.265		0.2	0.004		0.2	0.432		0.2	0.14		0.2	0.723		0.2	0.69
0.3	0.661		0.3	0.962		0.3	0.002		0.3	0.787		0.3	0.037		0.3	0.871		0.3	0.419		0.3	0.918		0.3	0.894
0.4	0.823		0.4	0.994		0.4	0.004		0.4	0.976		0.4	0.141		0.4	0.986		0.4	0.558		0.4	0.987		0.4	0.981
0.5	0.922		0.5	0.994		0.5	0.011		0.5	0.993		0.5	0.367		0.5	0.994		0.5	0.62		0.5	0.994		0.5	0.994

## Sheet: fig1(b)
beta	Reduced		beta	Full		beta	Random		beta	EM		beta	Imputed		beta	Imputed CT		beta	Mean		beta	All NN		beta	MICE
0	0.001		0	0		0	0.001		0	0		0	0		0	0.002		0	0		0	0.079		0	0.095
0.1	0.023		0.1	0.535		0.1	0.001		0.1	0.002		0.1	0		0.1	0.029		0.1	0.005		0.1	0.238		0.1	0.212
0.2	0.299		0.2	0.79		0.2	0.001		0.2	0.17		0.2	0.005		0.2	0.434		0.2	0.215		0.2	0.708		0.2	0.626
0.3	0.691		0.3	0.972		0.3	0.001		0.3	0.398		0.3	0.01		0.3	0.848		0.3	0.191		0.3	0.886		0.3	0.845
0.4	0.832		0.4	0.995		0.4	0		0.4	0.234		0.4	0		0.4	0.851		0.4	0		0.4	0.853		0.4	0.794
0.5	0.928		0.5	0.995		0.5	0		0.5	0.16		0.5	0		0.5	0.811		0.5	0		0.5	0.811		0.5	0.73

## Sheet: fig1(c)
beta	Reduced		beta	Full		beta	Random		beta	EM		beta	Imputed		beta	Imputed CT		beta	Mean		beta	All NN		beta	MICE
0	0.001		0	0		0	0		0	0		0	0		0	0		0	0		0	0		0	0
0.1	0.022		0.1	0.544		0.1	0.008		0.1	0.054		0.1	0.01		0.1	0.076		0.1	0.046		0.1	0.204		0.1	0.181
0.2	0.317		0.2	0.812		0.2	0.027		0.2	0.35		0.2	0.051		0.2	0.357		0.2	0.34		0.2	0.351		0.2	0.309
0.3	0.659		0.3	0.97		0.3	0.04		0.3	0.657		0.3	0.189		0.3	0.624		0.3	0.644		0.3	0.483		0.3	0.388
0.4	0.83		0.4	0.992		0.4	0.094		0.4	0.823		0.4	0.476		0.4	0.75		0.4	0.825		0.4	0.574		0.4	0.503
0.5	0.924		0.5	0.997		0.5	0.191		0.5	0.9		0.5	0.724		0.5	0.832		0.5	0.896		0.5	0.618		0.5	0.528

## Sheet: fig1(d)
beta	Reduced		beta	Full		beta	Random		beta	EM		beta	Imputed		beta	Imputed CT		beta	Mean		beta	All NN		beta	MICE
0	0.001		0	0		0	0		0	0		0	0		0	0		0	0		0	0		0	0
0.1	0.02		0.1	0.536		0.1	0.013		0.1	0.053		0.1	0.007		0.1	0.115		0.1	0.05		0.1	0.203		0.1	0.179
0.2	0.32		0.2	0.805		0.2	0.027		0.2	0.362		0.2	0.046		0.2	0.467		0.2	0.348		0.2	0.345		0.2	0.324
0.3	0.681		0.3	0.973		0.3	0.057		0.3	0.676		0.3	0.23		0.3	0.698		0.3	0.688		0.3	0.484		0.3	0.431
0.4	0.845		0.4	0.995		0.4	0.107		0.4	0.831		0.4	0.564		0.4	0.822		0.4	0.846		0.4	0.54		0.4	0.471
0.5	0.939		0.5	0.997		0.5	0.21		0.5	0.934		0.5	0.802		0.5	0.906		0.5	0.941		0.5	0.591		0.5	0.483

## Sheet: fig1(e)
beta	Reduced		beta	Full		beta	Random		beta	EM		beta	Imputed		beta	Imputed CT		beta	Mean		beta	All NN		beta	MICE
0	0		0	0		0	0		0	0		0	0		0	0		0	0		0	0.047		0	0.027
0.1	0.021		0.1	0.529		0.1	0.012		0.1	0.108		0.1	0.06		0.1	0.066		0.1	0.086		0.1	0.239		0.1	0.289
0.2	0.268		0.2	0.766		0.2	0.31		0.2	0.517		0.2	0.432		0.2	0.466		0.2	0.577		0.2	0.502		0.2	0.571
0.3	0.667		0.3	0.963		0.3	0.577		0.3	0.037		0.3	0.564		0.3	0.709		0.3	0.724		0.3	0.641		0.3	0.722
0.4	0.828		0.4	0.994		0.4	0.671		0.4	0		0.4	0.534		0.4	0.849		0.4	0.847		0.4	0.722		0.4	0.84
0.5	0.937		0.5	0.997		0.5	0.72		0.5	0		0.5	0.321		0.5	0.924		0.5	0.926		0.5	0.811		0.5	0.868

## Sheet: fig1(f)
beta	Reduced		beta	Full		beta	Random		beta	EM		beta	Imputed		beta	Imputed CT		beta	Mean		beta	All NN		beta	MICE
0	0		0	0		0	0		0	0		0	0		0	0		0	0		0	0.033		0	0.023
0.1	0.03		0.1	0.558		0.1	0.019		0.1	0.095		0.1	0.056		0.1	0.065		0.1	0.09		0.1	0.259		0.1	0.285
0.2	0.316		0.2	0.811		0.2	0.447		0.2	0.368		0.2	0.729		0.2	0.618		0.2	0.78		0.2	0.495		0.2	0.578
0.3	0.703		0.3	0.98		0.3	0.865		0.3	0.012		0.3	0.933		0.3	0.798		0.3	0.933		0.3	0.633		0.3	0.705
0.4	0.857		0.4	0.992		0.4	0.857		0.4	0.002		0.4	0.945		0.4	0.872		0.4	0.861		0.4	0.674		0.4	0.778
0.5	0.939		0.5	0.995		0.5	0.619		0.5	0		0.5	0.889		0.5	0.899		0.5	0.568		0.5	0.693		0.5	0.751

## Sheet: fig2(a)
beta	Full		beta	Imputed		beta	Imputed CT		beta	Reduced		beta	Random		beta	EM		beta	Mean		beta	All NN		beta	MICE
0.1	0.67325		0.1	0.3235		0.1	0.25275		0.1	0.0795		0.1	0.2085		0.1	0.416		0.1	0.4265		0.1	0.4495		0.1	0.58
0.2	0.88625		0.2	0.8485		0.2	0.71525		0.2	0.189		0.2	0.6555		0.2	0.731		0.2	0.75525		0.2	0.76825		0.2	0.8615
0.3	0.98325		0.3	0.96775		0.3	0.88525		0.3	0.38825		0.3	0.7015		0.3	0.74325		0.3	0.81875		0.3	0.92275		0.3	0.97375
0.4	0.9985		0.4	0.9965		0.4	0.97875		0.4	0.56575		0.4	0.76175		0.4	0.73225		0.4	0.899		0.4	0.97475		0.4	0.99
0.5	0.99925		0.5	0.998		0.5	0.996		0.5	0.7305		0.5	0.8385		0.5	0.752		0.5	0.97075		0.5	0.98775		0.5	0.98825

## Sheet: fig2(b)
beta	Full		beta	Imputed		beta	Imputed CT		beta	Reduced		beta	Random		beta	EM		beta	Mean		beta	All NN		beta	MICE
0.1	0.696946		0.1	0.612689		0.1	0.571346		0.1	0.381295		0.1	0.619614		0.1	0.596202		0.1	0.629753		0.1	0.4521		0.1	0.550024
0.2	0.87791		0.2	0.84302		0.2	0.67993		0.2	0.473684		0.2	0.677694		0.2	0.66109		0.2	0.749442		0.2	0.598792		0.2	0.713458
0.3	0.975931		0.3	0.954624		0.3	0.813887		0.3	0.584494		0.3	0.693011		0.3	0.577394		0.3	0.810443		0.3	0.699053		0.3	0.802266
0.4	0.987636		0.4	0.974096		0.4	0.894824		0.4	0.643812		0.4	0.743171		0.4	0.486383		0.4	0.777514		0.4	0.731108		0.4	0.799838
0.5	0.986914		0.5	0.951836		0.5	0.923258		0.5	0.724343		0.5	0.795352		0.5	0.446821		0.5	0.76952		0.5	0.743228		0.5	0.797941

## Sheet: fig2(c)
beta	Full		beta	Imputed		beta	Imputed CT		beta	Reduced		beta	Random		beta	EM		beta	Mean		beta	All NN		beta	MICE
0.1	0.66375		0.1	0.4405		0.1	0.38575		0.1	0.076		0.1	0.365		0.1	0.4865		0.1	0.51275		0.1	0.4425		0.1	0.5195
0.2	0.88225		0.2	0.78825		0.2	0.7525		0.2	0.202		0.2	0.761		0.2	0.81225		0.2	0.8245		0.2	0.6245		0.2	0.73975
0.3	0.97825		0.3	0.93		0.3	0.84275		0.3	0.36775		0.3	0.88725		0.3	0.945		0.3	0.93975		0.3	0.73125		0.3	0.84725
0.4	0.99725		0.4	0.98675		0.4	0.904		0.4	0.58075		0.4	0.96525		0.4	0.99125		0.4	0.99125		0.4	0.78925		0.4	0.9005
0.5	0.999		0.5	0.9965		0.5	0.9195		0.5	0.72025		0.5	0.99125		0.5	0.99875		0.5	0.999		0.5	0.826		0.5	0.8895

## Sheet: fig2(d)
beta	Full		beta	Imputed		beta	Imputed CT		beta	Reduced		beta	Random		beta	EM		beta	Mean		beta	All NN		beta	MICE
0.1	0.686579		0.1	0.585966		0.1	0.53262		0.1	0.358068		0.1	0.560031		0.1	0.587206		0.1	0.623404		0.1	0.333585		0.1	0.452034
0.2	0.875682		0.2	0.781413		0.2	0.721996		0.2	0.491783		0.2	0.767718		0.2	0.805404		0.2	0.819175		0.2	0.4284		0.2	0.586754
0.3	0.96665		0.3	0.91716		0.3	0.789646		0.3	0.559528		0.3	0.877814		0.3	0.934718		0.3	0.932754		0.3	0.506318		0.3	0.661139
0.4	0.987376		0.4	0.970256		0.4	0.821258		0.4	0.663714		0.4	0.956166		0.4	0.979254		0.4	0.982165		0.4	0.543561		0.4	0.680779
0.5	0.989109		0.5	0.981048		0.5	0.769134		0.5	0.722598		0.5	0.981193		0.5	0.983264		0.5	0.989354		0.5	0.552324		0.5	0.653204

[truncated: 62 more sheets: fig3(a), fig3(b), fig3(c), fig3(d), fig3(e), fig3(f), fig4(a), fig4(b), fig5(a), fig5(b), fig5(c), fig5(d), fig6(a), fig6(b), fig6(c), fig6(d), fig6(e), fig6(f), fig6(g), fig6(h) …]
